# Supplementary material for: Adjunctive dexamethasone for the treatment of HIV-infected adults with tuberculous meningitis (ACT HIV): Study protocol for a randomised controlled trial
Source: Wellcome Open Res. 2018 Jun 20;3:31. Originally published 2018 Mar 20. [Version 2] doi: 10.12688/wellcomeopenres.14006.2 (PMC6143919; doi:10.12688/wellcomeopenres.14006.2)
Supplement: Supplementary file 3 [file wellcomeopenres-3-15979-s0002.tgz]

Archive with 1 entries (1 files):
- d0b33f2e-a4ae-4777-af86-6c49cf76e692.docx
