# Supplementary material for: Adjunctive dexamethasone for the treatment of HIV-infected adults with tuberculous meningitis (ACT HIV): Study protocol for a randomised controlled trial
Source: Wellcome Open Res. 2018 Jun 20;3:31. Originally published 2018 Mar 20. [Version 2] doi: 10.12688/wellcomeopenres.14006.2 (PMC6143919; doi:10.12688/wellcomeopenres.14006.2)
Supplement: Supplementary file 6 [file wellcomeopenres-3-15979-s0005.tgz]

Archive with 1 entries (1 files):
- 88484efd-ab5b-4054-b1dc-5261ee6f896c.docx
